# Supplementary material for: CCL5 paradoxically regulates glomerular injury by skewing macrophage polarization
Source: JCI Insight. 2025 Sep 23;10(21):e173742. doi: 10.1172/jci.insight.173742 (PMC12643500; doi:10.1172/jci.insight.173742)
Supplement: Supporting data values [file jciinsight-10-173742-s109.xlsx]

## Sheet: Fig. 1B
MCD	FSGS	IgAN	LN
0.44	2.11	3.83	2.62
0.83	1.7	3	4.73
1.73	6.39	3.48	5.39
	1.39
	3.55
	3.56

## Sheet: Fig. 1C
MCD	FSGS	IgAN	LN
0.383	0.253	0.857	0.82
0.199	0.896	0.948	0.806
0.22	0.767	0.806	0.717
	0.861
	0.426
	0.901

## Sheet: Fig. 1E
ADR- ⍺Notch2 -	ADR+ ⍺Notch2 -	ADR+ ⍺Notch2 +
1.0141	1.56891	12.4343
1.04246	1.34689	12.3889
0.943439	1.56402	3.90445

## Sheet: Fig. 1F
ADR- ⍺Notch2 -	ADR+ ⍺Notch2 -	ADR+ ⍺Notch2 +
68.5	108.5	375.2
59.9	115.9	366.9
59.6	102.2	360.1

## Sheet: Fig. 2C
ADR- CCL5-	ADR+ CCL5-	ADR+ CCL5+
89.43	84.23	86.56
87.53	84.95	87.65
86.57	85.31	86.77

## Sheet: Fig. 2D
ADR- CCL5-	ADR+ CCL5-	ADR+ CCL5+
10.57	15.74	13.43
12.47	15.02	12.34
13.42	14.68	13.23

## Sheet: Fig. 2G
Control	CCL5 OE
0.01997	1.29
0.0599	1.368
0.0596	1.429

## Sheet: Fig. 2J
Control No Treatment	CCL5 OE No Treatment	Control + ADR	CCL5 OE + ADR
83.9	89.65	78.34	87.11
83.09	89.89	78.8	86.74
83.5	89.57	76.71	87.97
81.52	85.96	76.48	83.7
79.19	85.36	73.91	83.5
80.19	85.84	74.56	83.04

## Sheet: Fig. 2K
Control No Treatment	CCL5 OE No Treatment	Control + ADR	CCL5 OE + ADR
16.1	10.34	21.4	12.46
15.91	10.11	21.01	12.83
16.49	10.43	23.1	11.7
18.48	14.04	23.41	16.02
20.8	14.64	25.99	16.24
19.81	14.16	25.39	16.61

## Sheet: Fig. 3C
Control	CCL5 KO	Control + ⍺Notch2	CCL5 KO + ⍺Notch2
68.5	0	614.8	0
59.9	0	679.7	0
59.6	0	623.6	0

[truncated: 33 more sheets: Fig. 3E, Fig. 3F, Fig. 3I, Fig. 3J, Fig. 4B, Fig. 4C, Fig. 4D, Fig. 4F, Fig. 4I, Fig. 4K, Fig. 5B, Fig. 5C, Fig. 5D, Fig. 5E, Fig. 5G, Fig. 5J, Fig. 6C, Fig. 6D, Fig. 7B, Fig. 7C …]
